# Supplementary material for: Myocardial Work by Speckle Tracking Echocardiography Accurately Assesses Left Ventricular Function of Coronary Artery Disease Patients
Source: Front Cardiovasc Med. 2021 Oct 5;8:727389. doi: 10.3389/fcvm.2021.727389 (PMC8523819; doi:10.3389/fcvm.2021.727389)
Supplement: Supplementary file 1 [file Table_1.XLSX]

## Sheet: final
(1control,2Coronary heart disease,3Heart failure)	sex（1male,2female）	Age(y)	height(cm)	weight(kg)	Body surface area(m2)	Body mass index(kg/m2)		Hypertension disease history（1是0否）	Diabetes mellitus history（1是0否）	Systolic BP (mm Hg)	Diastolic BP (mm Hg)	Heart rate (beats/min)	GLS	GWI	GCW	GWW	GWE	IVSd(mm)	PWd(mm)	LVDd(mm)	LVEDV(mL)	LVEF(%)	A wave(cm/s)	E wave(cm/s)	E/A ratio	E/E'average	ASVm/s	SAP (mmHg)	Septal S'wave ((m/s)	Septal E’wave ((m/s)	Septal A’wave ((m/s)
1	2	41	156	50	1.4387	20.5457		0	0	99	62	80	-18	1507	1694	47	97	7	7	41	74	66	0.5	0.8	1.6	6.15	1	4	0.07	0.13	0.08
1	1	32	174	70	1.8045	23.1206		0	0	127	81	87	-17	1745	2079	34	98	9	8	45	92	68	0.6	0.6	1	5	1	4	0.12	0.12	0.12
1	1	44	177	68	1.7972	21.7051		0	0	123	80	80	-16	1685	1906	83	95	11	9	47	102	65	1	0.9	0.9	6.92	1.3	6.8	0.11	0.13	0.16
1	2	49	158	59	1.5661	23.634		0	0	119	67	64	-19	1655	1999	59	96	7	7	39	66	68	0.8	0.9	1.125	7.5	1.4	7.8	0.08	0.12	0.08
1	1	29	177	91	2.0916	29.0466		0	0	130	77	91	-16	1512	1859	173	91	9	8	46	97	66	0.5	0.8	1.6	7.27	0.7	2	0.09	0.11	0.14
1	2	38	163	67	1.699	25.2174		0	0	101	62	88	-17	1378	1597	95	94	9	7	44	88	65	0.6	1	1.66667	8.33	1.4	7.8	0.08	0.12	0.14
1	1	59	177	64	1.746	20.4284		0	0	97	68	80	-14	1009	1222	44	96	10	10	49	110	58	0.72	0.63	0.875	5.25	1.1	4.5	0.1	0.12	0.16
1	2	34	158	53	1.4893	21.2306		0	0	110	85	75	-20	1803	2230	79	96	8	7	42	79	65	0.5	0.7	1.4	4.12	0.9	3.2	0.09	0.17	0.08
1	2	35	167	43	1.4162	15.4183		0	0	104	72	69	-20	1607	2189	90	95	7	7	36	54	65	0.6	0.8	1.33333	5	1.4	7.8	0.09	0.16	0.08
1	2	36	171	72	1.8118	24.623		0	0	125	74	59	-21	2176	2380	44	97	9	8	47	102	65	0.6	0.8	1.33333	5.71	1.1	4.8	0.08	0.14	0.09
1	1	37	175	90	2.0666	29.3878		0	0	117	84	68	-19	1831	1967	69	96	12	11	46	97	63	0.62	0.82	1.32258	7.45455	1.2	5.3	0.11	0.11	0.11
1	1	38	171	59	1.6454	20.1771		0	0	107	65	58	-17	1386	1714	93	94	8	9	37	58	65	0.5	0.8	1.6	5.33	1	4	0.08	0.15	0.08
1	2	38	158	69	1.6941	27.6398		0	0	114	78	80	-19	1577	1943	81	95	9	9	42	79	65	0.6	0.7	1.16667	7.78	1.2	5.8	0.09	0.09	0.13
1	1	37	179	80	1.963	24.968		0	0	119	90	71	-15	1392	1654	55	96	11	10	43	83	61	0.68	0.79	1.16176	5.64286	1	4.24	0.11	0.14	0.11
1	1	39	180	80	1.9691	24.6914		0	0	118	76	68	-16	1597	1805	63	96	10	11	53	135	65	0.7	0.8	1.14286	6.67	0.9	3.2	0.08	0.12	0.08
1	1	36	177	84	2.002	26.8122		0	0	138	75	90	-18	1768	2199	171	91	9	8	49	113	65	0.7	0.9	1.28571	6.92	1.4	7.8	0.1	0.13	0.14
1	2	35	157	65	1.6368	26.3702		0	0	102	51	62	-18	1521	1694	79	93	8	10	47	102	65	0.7	0.9	1.28571	7.5	1.6	10.2	0.08	0.12	0.09
1	2	38	165	79	1.8648	29.0174		0	0	117	73	58	-19	1825	2027	39	97	10	10	44	88	65	0.5	0.9	1.8	7.5	1.1	4.8	0.09	0.12	0.1
1	2	27	158	51	1.4637	20.4294		0	0	116	66	75	-24	2017	2537	61	95	7	7	37	58	65	0.9	1.1	1.22222	6.88	1.3	6.8	0.12	0.16	0.1
1	2	32	173	78	1.9008	26.0617		0	0	110	82	70	-19	1737	2034	57	97	9	9	43	83	65	0.6	0.5	0.833333	5	0.8	2.6	0.11	0.1	0.12
1	1	34	176	77	1.9063	24.858		0	0	115	86	86	-18	1398	1747	26	98	11	11	41	76	63	0.54	0.91	1.68519	8.27273	1	4.18	0.14	0.11	0.13
1	1	37	182	80	1.9813	24.1517		0	0	131	90	89	-15	1470	1777	101	93	12	11	47	103	58	0.69	0.56	0.811594	5.09091	1.1	4.4	0.09	0.11	0.09
1	1	28	179	85	2.027	26.5285		0	0	135	77	60	-21	1842	2411	88	96	11	10	56	149	60	0.78	0.8	1.02564	8.88889	1.2	6	0.11	0.09	0.11
1	1	53	170	73	1.8185	25.2595		0	0	114	72	75	-18	1649	1902	103	94	8	9	44	88	65	0.6	0.7	1.16667	7.78	1.2	5.8	0.07	0.09	0.11
1	2	31	173	69	1.7856	23.0546		0	0	108	70	73	-21	1872	2098	44	97	8	8	41	74	68	0.5	0.9	1.8	6.43	1.3	6.8	0.09	0.14	0.1
1	1	40	177	70	1.8228	22.3435		0	0	109	70	72	-20	1737	1976	42	97	10	9	42	79	63	0.65	0.85	1.30769	5.66667	1	4.3	0.1	0.15	0.1
1	1	51	177	81	1.9636	25.8546		0	0	131	90	80	-17	1722	2093	130	93	11	10	46	97	65	0.6	0.8	1.33333	8.89	1.1	4.8	0.07	0.09	0.11
1	2	29	156	50	1.4387	20.5457		0	0	96	58	78	-21	1711	1877	53	97	8	6	39	66	68	0.5	1	2	7.69	1.2	5.8	0.07	0.13	0.07
1	2	30	166	63	1.6661	22.8625		0	0	131	86	84	-18	1808	2240	87	96	8	8	41	74	65	0.6	0.9	1.5	5.29	1.1	4.8	0.08	0.17	0.09
1	1	34	177	70	1.8228	22.3435		0	0	119	68	58	-21	1771	2103	45	97	9	10	44	88	68	0.4	0.8	2	6.67	1.3	6.8	0.1	0.12	0.12
1	1	50	177	71	1.8356	22.6627		0	0	116	69	75	-18	2022	2455	58	97	11	10	43	85	57	0.78	0.64	0.820513	4.57143	1.1	4.4	0.11	0.14	0.11
1	2	26	164	54	1.5387	20.0773		0	0	100	67	59	-19	1528	1800	59	96	8	9	39	66	65	0.5	0.9	1.8	6	1	4	0.08	0.15	0.12
1	1	48	165	71	1.7624	26.079		0	0	123	86	82	-14	1303	1678	199	90	10	11	46	97	63	0.8	0.6	0.75	10	1	4	0.07	0.06	0.09
1	2	37	164	50	1.4875	18.5901		0	0	108	69	76	-17	1528	1818	69	95			42	79	65	0.5	0.8	1.6	5.71	0.9	3.2	0.09	0.14	0.09
1	2	29	165	51	1.5064	18.7328		0	0	119	65	79	-18	1761	2029	63	96	9	8	41	74	65	0.5	1	2	6.25	1.1	4.8	0.08	0.16	0.09
1	1	47	163	70	1.7374	26.3465		0	0	132	86	73	-18	1874	2177	81	96	10	9	46	99	58	0.76	0.68	0.894737	6.8	1.3	6.2	0.09	0.1	0.13
1	1	44	174	81	1.9453	26.7539		0	0	126	87	66	-15	1365	1728	89	94	10	9	46	96	59	0.64	0.63	0.984375	5.72727	0.92	3.4	0.08	0.11	0.09
1	2	38	160	48	1.4375	18.75		0	0	114	59	57	-18	1704	2037	121	93	8	8	43	83	65	0.5	1	2	8.33	1.3	6.8	0.08	0.12	0.07
1	1	31	173	73	1.8368	24.3911		0	0	100	68	80	-18	1411	1687	60	96	8	9	48	108	65	0.7	0.8	1.14286	5.71	1.3	6.8	0.12	0.14	0.12
1	2	43	159	49	1.4442	19.3821		0	0	104	65	93	-22	1702	2193	39	98	7	6	33	44	65	0.7	0.9	1.28571	5.29	1.3	6.8	0.08	0.17	0.1
1	1	33	186	82	2.0313	23.7022		0	0	126	90	90	-17	1754	2084	142	93	11	10	44	88	65	0.7	0.8	1.14286	6.67	1.1	4.8	0.09	0.12	0.1
1	2	36	166	40	1.3717	14.5159		0	0	105	61	66	-20	1665	1886	58	96	12	11	46	95	62	0.44	0.77	1.75	6.41667	1	4.2	0.08	0.12	0.07
1	2	28	158	54	1.5021	21.6311		0	0	117	74	110	-18	1640	2138	175	91	8	9	39	66	65	0.9	0.8	0.888889	4	1.2	5.8	0.1	0.2	0.14
1	2	33	167	69	1.749	24.7409		0	0	101	68	81	-18	1437	1643	23	98	8	8	41	74	65	0.5	0.8	1.6	6.67	1.1	4.8	0.07	0.12	0.08
1	2	26	170	59	1.6393	20.4152		0	0	99	68	61	-21	1584	2010	68	96	7	7	44	88	66	0.3	1	3.33333	6.25	1.1	4.8	0.1	0.16	0.07
1	1	40	172	72	1.8179	24.3375		0	0	115	75	90	-17	1525	1756	71	95	11	10	47	102	66	0.5	0.7	1.4	10	1.1	4.8	0.09	0.07	0.1
1	1	47	172	73	1.8307	24.6755		0	0	120	80	77	-15	1482	1780	135	92	11	10	45	92	58	0.81	0.6	0.740741	6	1.1	4.8	0.07	0.1	0.12
1	2	29	156	49	1.4259	20.1348		0	0	117	73	73	-19	1668	2031	42	97	9	7	36	54	65	0.5	1	2	7.69	1.1	4.8	0.08	0.13	0.07
1	2	36	164	58	1.5899	21.5645		0	0	112	61	80	-22	1671	2221	97	95	7	8	44	88	68	0.7	0.9	1.28571	6.43	1.2	5.8	0.11	0.14	0.1
1	1	36	162	72	1.7569	27.4348		0	0	129	83	80	-17	1654	2122	72	96	10	11	46	99	62	0.51	0.82	1.60784	6.30769	1.1	4.6	0.09	0.13	0.1
2	2	65	150	54	1.4533	24		1	0	141	69	80	-19	1817	2198	127	93	7	7	45	92	65	0.6	0.8	1.33333	8	1.1	4.8	0.077	0.1	0.07
2	2	73	146	53	1.4161	24.864		1	1	168	71	68	-21	2344	2752	114	95	9	9	42	79	65	1	0.7	0.7	10	1.1	4.8	0.09	0.07	0.12
2	2	71	150	65	1.5941	28.8889		1	0	143	68	79	-12	1268	1804	320	84	11	10	39	66	65	0.8	0.5	0.625	8	1.6	10.2	0.07	0.04	0.09
2	2	68	160	62	1.6167	24.2188		1	1	148	100	80	-20	1705	2259	118	93	9	9	41	74	65	1	0.5	0.5	0	1.2	5.8
2	2	64	155	66	1.6374	27.4714		0	1	129	71	65	-15	1502	1740	126	92	10	10	47	102	65	1.1	0.8	0.727273	0	1.4	7.8
2	2	77	165	65	1.6856	23.8751		0	0	105	64	73	-19	1547	1848	112	93	10	10	53	135	56	1	0.8	0.8	20	1.4	7.8	0.06	0.04	0.12
2	2	66	155	55	1.4966	22.8928		1	1	162	70	65	-18	2337	2848	208	93	11	10	42	79	65	1.1	0.9	0.818182	0	1.8	13
2	2	54	157	57	1.5344	23.1247		0	0	121	79	82	-16	1667	1852	102	94	10	10	44	88	65	0.5	0.7	1.4	10	1	4
2	2	57	172	64	1.7155	21.6333		0	1	128	68	80	-22	2422	2591	101	96	9	10	47	102	65	0.7	0.8	1.14286	11.43	1.4	7.8	0.07	0.07	0.09
2	2	58	150	60	1.5301	26.6667		1	0	147	86	83	-21	2717	3339	242	92	10	8	46	97	65	1	0.7	0.7	10	1.3	6.8	0.1	0.07	0.1
2	2	70	162	75	1.7953	28.578		0	1	130	69	69	-14	1609	1908	189	90	10	11	52	130	60	0.99	0.67	0.676768	13.4	0.98	3.8	0.06	0.05	0.08
2	2	72	154	46	1.3753	19.3962		1	1	156	65	86	-20	2518	2860	61	97	9	9	38	63	59	0.68	0.94	1.38235	无	无	无	无	无	无
2	2	74	160	62	1.6167	24.2188		1	1	152	73	82	-20	2364	2842	45	98	10	10	45	92	62	0.8	0.5	0.625	无	1	4	无	无	无
2	2	68	165	65	1.6856	23.8751		0	0	121	63	88	-20	1818	2245	70	96	9	8	45	92	65	1	0.5	0.5	10	1.8	13	0.07	0.05	0.1
2	1	66	163	74	1.7886	27.852		0	0	138	79	70	-14	1342	1657	82	94	13	11	47	102	65		0.9	#DIV/0!	11.25	1.3	6.8	0.1	0.08
2	1	77	175	61	1.6954	19.9184		0	0	138	61	70	-19	2138	2545	108	95	10	10	44	88	60	1	0.8	0.8	无	1.2	5.8	无	无	无
2	1	71	163	70	1.7374	26.3465		0	1	114	59	96	-17	1586	2023	215	90	8	10	53	135	63	0.8	0.95	1.1875	11.88	1.15	5.3	0.07	0.08	0.12
2	1	63	163	77	1.827	28.9811		0	1	131	58	48	-16	1743	2805	233	87	10	11	51	124	65	1.2	1	0.833333	20	0.9	3.2	0.09	0.05	0.09
2	1	72	170	87	1.9977	30.1038		0	0	114	65	78	-12	1080	1370	179	88	8	11	50	118	60	1	0.7	0.7	17.5	1.1	4.8	0.07	0.04	0.09
2	1	57	171	89	2.0294	30.4367		0	1	139	70	69	-16	1681	2052	104	94	11	8	46	97	62	0.9	0.6	0.666667	12	1	4	0.09	0.05	0.08
2	1	70	176	84	1.9959	27.1178		0	0	135	72	78	-17	1785	2121	126	92	10	6	49	113	65	0.8	0.5	0.625	7.14	1.3	6.8	0.08	0.07	0.08
2	1	65	180	91	2.1099	28.0864		1	0	170	102	52	-17	2245	2692	200	92	7	9	42	79	68	1	0.5	0.5	7.14	1.1	4.8	0.1	0.07	0.1
2	1	66	170	74	1.8313	25.6055		0	0	113	65	80	-16	1356	1856	182	89	10	10	48	108	62	0.7	0.8	1.14286	无	1	4	无	无	无
2	1	56	170	82	1.9337	28.3737		1	1	149	85	85	-14	1625	2100	199	91	11	10	44	88	60	0.6	0.7	1.16667	11	1	4	0.06	0.06	0.08
2	1	68	177	87	2.0404	27.7698		0	0	111	64	74	-18	1534	1954	261	86	10	9	47	102	68	1	0.7	0.7	11.67	1.2	5.8	0.09	0.06	0.11
2	1	92	168	68	1.7423	24.093		1	0	162	68	61	-15	1487	2134	530	84	7	8	50	118	68	0.8	0.6	0.75	12	2.1	17.6	0.08	0.05	0.09
2	1	68	172	93	2.0867	31.4359		1	1	146	71	80	-15	1952	2471	258	89	10	11	44	88	65	0.9	0.7	0.777778	14	1.1	4.8	0.08	0.05	0.11
2	1	62	164	62	1.6411	23.0518		0	0	133	76	55	-14	1475	1752	174	90	9	9	45	92	53	0.7	0.5	0.714286	7.14	1.1	4.8	0.06	0.07	0.05
2	1	67	173	75	1.8624	25.0593		1	1	155	71	80	-18	1922	2426	158	91	9	9	46	97	65	1	0.8	0.8	16	1.2	5.8	0.07	0.05	0.09
2	1	66	173	89	2.0416	29.737		0	0	139	61	67	-19	2058	2342	80	96	10	10	50	118	65	0.7	0.8	1.14286	11.43	1.3	6.8	0.09	0.07	0.1
2	1	53	170	74	1.8313	25.6055		0	1	121	67	80	-17	1755	1968	89	95	10	10	51	124	60	0.7	0.94	1.34286	15.67	1	4	0.07	0.06	0.12
2	1	70	176	90	2.0727	29.0548		1	1	160	77	82	-15	2152	2800	279	90	10	11	50	118	58	0.9	1	1.11111	16.67	1.6	10.2	0.07	0.06	0.07
2	1	68	172	75	1.8563	25.3515		1	0	142	74	65	-20	1922	2400	114	94	9	10	48	108	62	0.9	0.8	0.888889	13.33	1.6	10.2	0.09	0.06	0.1
2	1	68	170	85	1.9721	29.4118		0	0	126	70	65	-15	1491	1864	147	91	9	11	50	118	68	1.14	0.82	0.719298	11.71	1.08	4.7	0.08	0.07	0.12
2	1	56	165	60	1.6216	22.0386		0	0	129	85	85	-18	1843	2148	55	97	9	11	42	77	60	0.44	0.72	1.63636	6	1.1	4.58	0.11	0.12	0.12
2	1	62	175	83	1.977	27.102		1	1	153	85	84	-15	1888	2512	218	91	9	11	48	108	68	0.9	0.7	0.777778	6.36	1.3	6.8	0.09	0.11	0.08
2	1	45	181	85	2.0392	25.9455		0	0	112	68	69	-23	1938	2205	48	97	10	10	47	102	65	0.6	0.8	1.33333	11.43	1.2	5.8	0.09	0.07	0.08
2	1	55	170.0	83.0	1.9465	28.7197		1	1	149.0	74.0	83.0	-17	1808	2285	117	92	10.0	11.0	50	118.0	62.0	0.6	0.7	1.16667	14	1.2		0.06	0.05	0.08
2	1	64	164.0	74.5	1.8011	27.6993		0	0	144.0	98.0	106.0	-14	1785	1785	129	91	9.0	10.0	45	92.0	60.0	0.6	0.4	0.666667	6.66667	1.0		0.08	0.06	0.1
2	1	60	159.0	68.0	1.6874	26.8977		1	1	133.0	85.0	68.0	-18	1854	2274	144	92	10.0	10.0	45	92.0	68.0	1.0	0.8	0.8	无	1.2
2	1	58	168.0	81.0	1.9087	28.699		1	1	148.0	92.0	76.0	-16	1811	2199	194	90	11.0	10.0	58	167.0	55.0	0.8	1.1	1.375	22	1.2		0.07	0.05	0.1
2	1	64	170.0	65.0	1.7161	22.4913		1	1	117.0	80.0	71.0	-14	1152	1400	40	96	8.0	9.0	49	113.0	60.0	0.5	0.8	1.6	13.3333	1.0		0.07	0.06	0.11
2	1	52	180.0	81.0	1.9819	25		0	0	133.0	90.0	66.0	-17	1145	1686	48	96	9.0	8.0	39	66.0	65.0	0.7	0.5	0.714286	8.33333	0.9		0.07	0.06	0.1
2	1	49	173.0	88.0	2.0288	29.4029		1	0	140	100.0	62.0	-13	1350	1641	188	89	11.0	11.0	49	113.0	60.0	0.4	0.6	1.5	8.57143	1.3		0.07	0.07	0.08
2	2	56	167.0	79.0	1.877	28.3266		1	0	141.0	85.0	65.0	-17	1724	1957	153	91	11.0	8.0	45	92.0	65.0	0.9	0.9	1	12.8571	1.3		0.08	0.07	0.1
2	1	63	174.0	72.0	1.8301	23.7812		1	0	119.0	82.0	88.0	-19	2164	2354	116	94	11.0	10.0	48	108.0	68.0	0.8	0.6	0.75	6.66667	1.2		0.07	0.09	0.1
2	1	48	180.0	83.0	2.0075	25.6173		1	0	137.0	96.0	69.0	-18	2094	2439	187	92	9.0	9.0	49	113.0	65.0	0.9	1.0	1.11111	14.2857	1.5		0.07	0.07	0.1
2	2	76	157.0	80.0	1.8288	32.4557		1	0	177.0	77.0	83.0	-17	2155	2630	195	91	11.0	9.0	48	108.0	65.0	1.2	0.7	0.583333	11.6667	1.6		0.06	0.06	0.1
2	2	59	163.0	64.0	1.6606	24.0882		1	0	116.0	85.0	80.0	-17	1484	1710	83	95	11.0	11.0	43	83.0	60.0	0.6	0.7	1.16667	7	1.23		0.08	0.1	0.11
2	1	71	164.0	64.0	1.6667	23.7954		1	1	132.0	72.0	59.0	-17	1589	1859	75	96	10.0	10.0	44	88.0	62.0	0.9	0.7	0.777778	8.75	1.3		0.1	0.08	0.1
3	1	56	170	77	1.8697	26.6436		1	0	133	86	63	-12	1360	1798	441	79	11	10	55	147	45	0.7	0.6	0.857143	无	0.9	3.2	无	无	无
3	1	74	168	64	1.6911	22.6757		1	0	104	52	56	-13	1131	1380	224	86	10	9	55	147	32	0.67	0.59	0.880597	11.8	0.86	3	0.04	0.05	0.07
3	1	80	160	45	1.3991	17.5781		1	0	150	74	103	-11	1148	1529	238	83	11	11	53	135	45	0.8	0.5	0.625	无	1.3	6.8
3	1	41	178	86	2.0337	27.143		1	0	110	70	67	-8	1016	1456	207	83	9	10	55	147	43	0.6	0.9	1.5	22.5	1.8	13	0.05	0.04	0.06
3	1	52	170	70	1.7801	24.2215		1	0	139	85	66	-6	521	895	463	65	13	13	69	247	39	0.6	0.5	0.833333	12.5	1.05	4.4	0.05	0.04	0.11
3	1	71	165	75	1.8136	27.5482		1	0	117	52	58	-16	1648	2102	373	85	10	9	45	92	40	0.7	0.5	0.714286	5.56	1.3	6.8	0.065	0.09	0.12
3	1	81	172	69	1.7795	23.3234		1	1	120	60	57	-11	1331	1600	359	82	11	7	41	74	50	0.7	0.6	0.857143	10	1	4	0.06	0.06	0.08
3	1	68	174	55	1.6125	18.1662		1	1	106	64	83	-13	1454	1781	252	86	12	8	55	147	45	1	0.6	0.6	20	1.2	5.8	0.05	0.03	0.11
3	1	48	165	80	1.8776	29.3848		0	0	137	92	82	-5	531	1082	663	60	11	11	71	264	16	0.6	0.3	0.5	10	0.8	2.6	0.03	0.03	0.05
3	1	82	178	81	1.9697	25.565		1	0	137	67	60	-7	752	1158	446	70	12	12	70	255	29	0.6	1	1.66667	16.67	1.2	5.8	0.04	0.06	0.05
3	1	68	170	66	1.7289	22.8374		0	0	117	60	60	-11	1568	2020	404	81	16	13	47	102	55	0.9	0.6	0.666667	20	1	4	0.06	0.03	0.06
3	1	76	171	70	1.7862	23.939		0	0	116	60	79	-12	966	1322	137	90	10	10	56	154	50	0.7	0.4	0.571429	13.33	1.2	5.8	0.05	0.03	0.06
3	1	57	174	78	1.9069	25.763		0	0	145	91	72	-10	941	1193	96	89	11	10	45	92	55	0.9	0.8	0.888889	无	1.2	5.8	0.05
3	1	67	178	68	1.8033	21.4619		1	0	141	63	71	-10	470	578	201	76	8	9	61	187	37	0.65	0.33	0.507692	8.25	0.96	3.7	0.05	0.04	0.1
3	1	87	185	85	2.0636	24.8356		1	0	120	70	67	-12	1068	1350	106	91	8	9	54	141	40	0.9	0.9	1	12.86	0.81	2.6	0.05	0.07	0.08
3	1	28	165	58	1.596	21.3039		0	0	110	83	82	-6	610	939	292	73	11	9	56	154	26	0.5	0.8	1.6	无	1	4
3	1	74	172	51	1.5491	17.239		1	0	116	80	80	-11	952	1059	88	91	19	9	50	118	33	0.7	0.6	0.857143	15	1.5	9	0.07	0.04	0.06
3	1	63	171	72	1.8118	24.623		1	0	160	100	98	-11	1025	1377	209	83	9	9	60	180	34	0.69	1.43	2.07246	28.6	0.97	3.8	0.04	0.05	0.06
3	1	54	165	74.5	1.8072	27.3646		1	0	127	60	78	-14	1328	1704	140	90	9	9	56	154	42	0.41	0.67	1.63415	无	1.09	4.8
3	1	68	171	65	1.7222	22.2291		1	1	114	62	87	-7	573	971	233	80	11	10	61	187	30		0.7	#VALUE!	无	1.1	4.8
3	1	84	160	65	1.6551	25.3906		1	1	130	70	56	-6	771	1122	500	68	10	10	67	231	28	0.4	0.8	2	无	1	4
3	1	66	170	51	1.5369	17.6471		1	0	140	70	80	-5	446	718	281	73	10	10	56	154	19		0.6	#VALUE!	10	0.6	1.4	0.06	0.06
3	1	75	166	70	1.7557	25.4028		1	0	145	89	76	-7	562	1079	567	66	11	9	71	264	27	0.54	0.8	1.48148	20	0.96	3.7	0.06	0.04	0.1
3	2	78	163	70	1.7374	26.3465		1	0	130	59	71	-14	1314	1705	329	81	11	10	70	255	37	1.06	0.45	0.424528	11.25	1.18	5.6	0.07	0.04	0.12
3	2	78	156	54	1.4899	22.1893		1	1	144	68	69	-13	1499	2030	621	76	9	10	57	160	35	0.9	0.7	0.777778	无	1.3	6.8
3	2	86	141	86	1.808	43.2574		0	0	108	58	58	-10	956	1272	245	82	12	9	51	124	49	0.88	0.48	0.545455	9.6	1.08	4.7	0.08	0.05	0.09
3	2	52	164	80	1.8715	29.7442		1	0	132	81	92	-9	883	1192	115	89	9	9	45	92	55		2.1	#VALUE!	无	1	4	0.06
3	2	55	170	65	1.7161	22.4913		0	0	110	62	51	-11	1014	1342	197	87	13	11	55	147	34		0.62	#VALUE!	20.67	1.23	6.1	0.04	0.03
3	2	78	158	62	1.6045	24.8358		1	1	116	51	60	-13	1261	1412	63	94	9	11	46	97	45	0.5	0.5	1	6.25	1	4	0.07	0.08	0.09
3	2	75	165	60	1.6216	22.0386		1	0	121	46	67	-7	819	1024	114	85	10	11	54	141	29	0.6	1.1	1.83333	22	0.96	3.7	0.05	0.05	0.04
3	2	70	160	50	1.4631	19.5312		1	0	119	60	58	-7	619	1217	870	57	13	13	66	224	38	0.89	0.53	0.595506	无	2.49	24.8
3	2	60	155	55	1.4966	22.8928		1	0	92	56	76	-7	718	975	238	80	9	9	66	224	33		0.7	#VALUE!	17.5	0.9	3.2		0.04
3	2	77	165	54	1.5448	19.8347		1	1	110	60	60	-11	1310	1847	168	89	10	10	52	130	52		1.1	#VALUE!	15.71	1	4	0.04	0.07
3	2	88	150	45	1.3381	20		1	0	152	52	68	-6	796	965	194	79	11	8	55	147	32	0.8	0.9	1.125	无	1	4
3	2	54	160	54	1.5143	21.0938		0	0	89	62	72	-7	915	1314	367	72	9	8	66	224	20	0.4	1	2.5	25	1.4	7.8	0.03	0.04	0.03
3	2	62	163	75	1.8014	28.2284		1	1	136	74	58	-3	247	428	214	66	7	8	62	194	20		0.5	#VALUE!	16.67	0.92	3.4	0.03	0.03	0.09
3	1	53	170	63	1.6905	21.7993		0	0	91	57	80	-6	405	654	196	72	9	8	67		29	1.08	0.22	0.203704	11				0.02
3	1	31	176	89.7	2.06886	28.9579		0	0	96	69	85	-3	242	415	157	71	11	10	69		20	0.64	0.1	0.15625	5				0.02
3	1	39	168	60	1.6399	21.2585		0	0	140	115	80	-7	834	1120	294	78	10	10	56		40	0.78	0.87	1.11538	21.75				0.04
3	1	80	173	76	1.8752	25.3934		0	0	142	70	112	-4	484	725	168	79	11	10	69		40	0.98	0.35	0.357143	3.5				0.1
3	2	64	167	60	1.6338	21.5139		0	0	115	77	72	-12	1224	1443	124	90	11	11	49		50	1	0.4	0.4	8				0.05
3	1	47	181	74	1.8984	22.5878		0	0	136	90	69	-5	536	769	146	78	11	10	50		25	1.1	0.26	0.236364	13				0.02
3	1	77	176	79	1.9319	25.5036		0	0	144	86	85	-11	1420	1745	176	89	12	11	50		53	1.1	0.4	0.363636	5.71429				0.07
3	1	39	175	85	2.0026	27.7551		0	0	130	92	107	-4	556	851	265	72	11	11	62		20	1.13	0.33	0.292035	11				0.03
3	2	58	158	55	1.5149	22.0317		0	1	120	70	77	-7	426	986	701	58	9	10	52		30	0.69	1.03	1.49275	25.75				0.04
3	1	79	171	78	1.8886	26.6749		0	0	95	51	40	-7	635	857	157	84	10	10	59		32	0.23	0.58	2.52174	29				0.02
3	1	61	179	82	1.9886	25.5922		0	0	131	81	75	-12	1393	1761	227	88	10	10	57		52	0.4	0.75	1.875	12.5				0.06
3	2	65	160	70.5	1.7255	27.5391		0	0	95	50	60	-7	559	853	181	79	6	6	64		45	1.1	0.35	0.318182	8.75				0.04
3	2	87	155	55	1.4966	22.8928		0	1	148	69	59	-13	1412	1764	234	86	10	10	46		58	0.59	1.26	2.13559	42				0.03
3	1	28	175	86	2.0154	28.0816		0	0	160	110	70	-8	1057	1294	168	87	13	12	53		40	0.73	0.56	0.767123	11.2				0.05
